# Supplementary material for: Networked Cluster Formation via Trigonal Lipid Modules for Augmented Ex Vivo NK Cell Priming
Source: Int J Mol Sci. 2024 Jan 26;25(3):1556. doi: 10.3390/ijms25031556 (PMC10855780; doi:10.3390/ijms25031556)
Supplement: Supplementary file 1 [file ijms-25-01556-s001.zip]

Archive with 1 entries (1 files):
- ijms-2815818-supplementary.pdf
